# Supplementary material for: Genome-wide CRISPR screenings identified SMCHD1 as a host-restricting factor for AAV transduction
Source: PLoS Pathog. 2024 Jul 8;20(7):e1012344. doi: 10.1371/journal.ppat.1012344 (PMC11257396; doi:10.1371/journal.ppat.1012344)
Supplement: S1 Table — (XLSX) [file ppat.1012344.s008.xlsx]

## Sheet: Sheet1
S1_Table. Sequence of oligonucleotides used for shRNA cloning in pLKO.1-TRC
Targets	Strand	Sequence (5‘-3’)
Scramble	Forward	CCGGTCCTAAGGTTAAGTCGCCCTCGCTCGAGCGAGGGCGACTTAACCTTAGGTTTTTG
Scramble	Reverse	AATTCAAAAACCTAAGGTTAAGTCGCCCTCGCTCGAGCGAGGGCGACTTAACCTTAGGA
SMCHD1-1	Forward	CCGGTGGCGAGTTCTATGGATATTACTCGAGTAATATCCATAGAACTCGCCATTTTTG
SMCHD1-1	Reverse	AATTCAAAAATGGCGAGTTCTATGGATATTACTCGAGTAATATCCATAGAACTCGCCA
SMCHD1-2	Forward	CCGGATTGGATAGCGGGTGATATTACTCGAGTAATATCACCCGCTATCCAATTTTTTG
SMCHD1-2	Reverse	AATTCAAAAAATTGGATAGCGGGTGATATTACTCGAGTAATATCACCCGCTATCCAAT
UBE2N-1	Forward	CCGGGCCTTGTTAAGTGCTCCCAATCTCGAGATTGGGAGCACTTAACAAGGCTTTTT
UBE2N-1	Reverse	AATTAAAAAGCCTTGTTAAGTGCTCCCAATCTCGAGATTGGGAGCACTTAACAAGGC
UBE2N-2	Forward	CCGGCCTTCCAGAAGAATACCCAATCTCGAGATTGGGTATTCTTCTGGAAGGTTTTT
UBE2N-2	Reverse	AATTAAAAACCTTCCAGAAGAATACCCAATCTCGAGATTGGGTATTCTTCTGGAAGG
NELFCD-1	Forward	CCGGGACATTTCACTCATTCGCTATCTCGAGATAGCGAATGAGTGAAATGTCTTTTTTG
NELFCD-1	Reverse	AATTCAAAAAAGACATTTCACTCATTCGCTATCTCGAGATAGCGAATGAGTGAAATGTC
NELFCD-2	Forward	CCGGCAGAACATTCCAGAACCCGTTCTCGAGAACGGGTTCTGGAATGTTCTGTTTTTTG
NELFCD-2	Reverse	AATTCAAAAAACAGAACATTCCAGAACCCGTTCTCGAGAACGGGTTCTGGAATGTTCTG
AP1G1-1	Forward	CCGGTTGCGAGTCCTAGCCATAAATCTCGAGATTTATGGCTAGGACTCGCAATTTTTG
AP1G1-1	Reverse	AATTCAAAAATTGCGAGTCCTAGCCATAAATCTCGAGATTTATGGCTAGGACTCGCAA
AP1G1-2	Forward	CCGGTTGTACTGTAAACCGAATTAACTCGAGTTAATTCGGTTTACAGTACAATTTTTG
AP1G1-2	Reverse	AATTCAAAAATTGTACTGTAAACCGAATTAACTCGAGTTAATTCGGTTTACAGTACAA
YPEL3-1	Forward	CCGGGAGAACTGCAAGACCACTTTGCTCGAGCAAAGTGGTCTTGCAGTTCTCTTTTTG
YPEL3-1	Reverse	AATTCAAAAAGAGAACTGCAAGACCACTTTGCTCGAGCAAAGTGGTCTTGCAGTTCTC
YPEL3-2	Forward	CCGGTCAGGCCTACTTGGATGATTGCTCGAGCAATCATCCAAGTAGGCCTGATTTTTG
YPEL3-2	Reverse	AATTCAAAAATCAGGCCTACTTGGATGATTGCTCGAGCAATCATCCAAGTAGGCCTGA
HEATR5B-1	Forward	CCGGCGGTGGCACTTTGGTTAAATACTCGAGTATTTAACCAAAGTGCCACCGTTTTTTG
HEATR5B-1	Reverse	AATTCAAAAAACGGTGGCACTTTGGTTAAATACTCGAGTATTTAACCAAAGTGCCACCG
HEATR5B-2	Forward	CCGGGCAACATTTGATGAAGTCTTACTCGAGTAAGACTTCATCAAATGTTGCTTTTTTG
HEATR5B-2	Reverse	AATTCAAAAAAGCAACATTTGATGAAGTCTTACTCGAGTAAGACTTCATCAAATGTTGC
AP1M1-1	Forward	CCGGGTTGAACGTTATGGGTTTATGCTCGAGCATAAACCCATAACGTTCAACTTTTTTG
AP1M1-1	Reverse	AATTCAAAAAAGTTGAACGTTATGGGTTTATGCTCGAGCATAAACCCATAACGTTCAAC
AP1M1-2	Forward	CCGGCTCAACGACAAGGTCCTCTTTCTCGAGAAAGAGGACCTTGTCGTTGAGTTTTTG
AP1M1-2	Reverse	AATTCAAAAACTCAACGACAAGGTCCTCTTTCTCGAGAAAGAGGACCTTGTCGTTGAG
FAM122A-1	Forward	CCGGGATTGCCTCCAAGCCCTATTCCTCGAGGAATAGGGCTTGGAGGCAATCTTTTTG
FAM122A-1	Reverse	AATTCAAAAAGATTGCCTCCAAGCCCTATTCCTCGAGGAATAGGGCTTGGAGGCAATC
FAM122A-2	Forward	CCGGATGTGAAATGGAAACTGAATACTCGAGTATTCAGTTTCCATTTCACATTTTTTG
FAM122A-2	Reverse	AATTCAAAAAATGTGAAATGGAAACTGAATACTCGAGTATTCAGTTTCCATTTCACAT
LRIF1-1	Forward	CCGGCCCAAATGCCAACCGTTATTTCTCGAGAAATAACGGTTGGCATTTGGGTTTTTTG
LRIF1-1	Reverse	AATTCAAAAAACCCAAATGCCAACCGTTATTTCTCGAGAAATAACGGTTGGCATTTGGG
LRIF1-2	Forward	CCGGTTCAGATGTGTCACAACATAACTCGAGTTATGTTGTGACACATCTGAATTTTTTG
LRIF1-2	Reverse	AATTCAAAAAATTCAGATGTGTCACAACATAACTCGAGTTATGTTGTGACACATCTGAA
Note: Underscores indicate loop sequence of shRNAs.
