# Supplementary material for: Genome-wide CRISPR screenings identified SMCHD1 as a host-restricting factor for AAV transduction
Source: PLoS Pathog. 2024 Jul 8;20(7):e1012344. doi: 10.1371/journal.ppat.1012344 (PMC11257396; doi:10.1371/journal.ppat.1012344)
Supplement: S2 Table — (XLSX) [file ppat.1012344.s009.xlsx]

## Sheet: Sheet1
S2_Table. Sequence of oligonucleotides used for CRISPRi cloning
Targets	Strand	Sequence (5‘-3’)
SMCHD1-1	Forward	CACCGGCGCGTTTGAATCGGTTCCC
SMCHD1-1	Reverse	AAACGGGAACCGATTCAAACGCGCC
SMCHD1-2	Forward	CACCGAAGTGACGTGGTGCACGGGC
SMCHD1-2	Reverse	AAACGCCCGTGCACCACGTCACTTC
Non-targeting	Forward	CACCGAAGCCATTGTATAACTCCAG
Non-targeting	Reverse	AAACCTGGAGTTATACAATGGCTTC
