# Supplementary material for: Genome-wide CRISPR screenings identified SMCHD1 as a host-restricting factor for AAV transduction
Source: PLoS Pathog. 2024 Jul 8;20(7):e1012344. doi: 10.1371/journal.ppat.1012344 (PMC11257396; doi:10.1371/journal.ppat.1012344)
Supplement: S3 Table — (XLSX) [file ppat.1012344.s010.xlsx]

## Sheet: Sheet1
S3_Table. Sequence of oligonucleotides used for SMCHD1-KO
Targets	Strand	Sequence (5‘-3’)
SMCHD1-1	Forward	CACCGGGGGAGCGCTCGGACTACGC
SMCHD1-1	Reverse	AAACGCGTAGTCCGAGCGCTCCCCC
SMCHD1-2	Forward	CACCGAACGTACCTACCCCGTGTAT
SMCHD1-2	Reverse	AAACATACACGGGGTAGGTACGTTC
SMCHD1-3	Forward	CACCGCGGGGAGCGCTCGGACTACG
SMCHD1-3	Reverse	AAACCGTAGTCCGAGCGCTCCCCGC
SMCHD1-4	Forward	CACCGCAACCGGGCTAAGCTCGCCC
SMCHD1-4	Reverse	AAACGGGCGAGCTTAGCCCGGTTGC
SMCHD1-5	Forward	CACCGAACCTCGACAGGGCAACCCG
SMCHD1-5	Reverse	AAACCGGGTTGCCCTGTCGAGGTTC
SMCHD1-6	Forward	CACCGCGCGAAAAGGAGTCCGAGCT
SMCHD1-6	Reverse	AAACAGCTCGGACTCCTTTTCGCGC
