# Supplementary material for: Genome-wide CRISPR screenings identified SMCHD1 as a host-restricting factor for AAV transduction
Source: PLoS Pathog. 2024 Jul 8;20(7):e1012344. doi: 10.1371/journal.ppat.1012344 (PMC11257396; doi:10.1371/journal.ppat.1012344)
Supplement: S4 Table — (XLSX) [file ppat.1012344.s011.xlsx]

## Sheet: Sheet1
S4_Table. Primers used for qPCR
Targets	Direction	Sequence (5‘-3’)
SMCHD1	Forward	ATCCTTTGCCATTTGCTCTTGC
SMCHD1	Reverse	TGCAACAGCAGGTTTTCCTTG
UBE2N	Forward	CGCAGGATCATCAAGGAAACC
UBE2N	Reverse	TCAAAGGGGGAATCCTGAGGG
NELFCD	Forward	CTCCGGTTGAACTTATCCGC
NELFCD	Reverse	TTGTGGTCCTGGTTGATCCG
AP1G1	Forward	TGTGACACGAGGTTATGCCC
AP1G1	Reverse	CCACATCAATGCTGCTTCCG
YPEL3	Forward	TGGGCTGGAAATATGAACAGG
YPEL3	Reverse	TCCCAGCCGTTGTCTTTGAT
HEATR5B	Forward	ACTGCGGCCTACTTACCAAC
HEATR5B	Reverse	CCTTGAGACTCTGCACTTTTCA
AP1M1	Forward	ACATTCCCGTGCCCAATGAT
AP1M1	Reverse	CGGGAAGGACTTGATGGACC
FAM122A	Forward	TGAGTGACAACGACGTGGAG
FAM122A	Reverse	GGAGGCAATCCGTTGCTACT
LRIF1	Forward	TCACCGGTTCCCAACTCCTA
LRIF1	Reverse	AGTGCCTTTCTCTTGCTTCTCA
GAPDH	Forward	TGCCAAATATGATGACATCAAGAA
GAPDH	Reverse	GGAGTGGGTGTCGCTGTTG
EGFP	Forward	GAGCGCACCATCTTCTTCAA
EGFP	Reverse	TCCTTGAAGTCGATGCCCTT
Luciferase	Forward	AGCTGCACAAAGCCATGAAG
Luciferase	Reverse	TCTCGAAGTACTCGGCGTAG
ACTIN	Forward	CACCATTGGCAATGAGCGGTTC
ACTIN	Reverse	AGGTCTTTGCGGATGTCCACGT
