# Supplementary material for: Genome-wide CRISPR screenings identified SMCHD1 as a host-restricting factor for AAV transduction
Source: PLoS Pathog. 2024 Jul 8;20(7):e1012344. doi: 10.1371/journal.ppat.1012344 (PMC11257396; doi:10.1371/journal.ppat.1012344)
Supplement: S5 Table — (XLSX) [file ppat.1012344.s012.xlsx]

## Sheet: Sheet1
S5_Table. Primers used for bisulfate sequencing
Targets	Strand	Sequence (5‘-3’)
Enhancer-F	Forward	CCAAGCTTGCATGCCTGCAGGTGAGCGAGCGAGCGCGTAGAGAGGGAGTGGAATTTA
Enhancer-R	Reverse	GGGGATCCTCTAGAGTCGACTCGAATAAATATACTACCAAATAAAAAAATCCCATAA
CB-F	Forward	CCAAGCTTGCATGCCTGCAGTAGTATATGATTTTATGGGATTTTTTTATTTGGTAG
CB-R	Reverse	GGGGATCCTCTAGAGTCGACTAAACTTACCAATTAACTTTCTAATTTTTCAATTCC
Intron-F	Forward	CCAAGCTTGCATGCCTGCAGGGAATTGAAAAATTAGAAAGTTAATTGGTAAGTTTA
Intron-R	Reverse	GGGGATCCTCTAGAGTCGACTCCAACTCAACCAAAATAAACACCACCC
Sox 11-F	Forward	CCAAGCTTGCATGCCTGCAGAGAGAGATTTTAATTTTTTGTAGAAGGA
Sox 11-R	Reverse	GGGGATCCTCTAGAGTCGACCCCCCTTCCAAACTACACAC
M13	Forward	TGTAAAACGACGGCCAGT
Note:Double underscores indicate Hind III restriction sites. Underscores indicate BamH I restriction site. Sox11-F and Sox 11-R were derived from the published paper [1].
References
Number	Information
1	Li, X., et al., Promoter hypermethylation of SOX11 promotes the progression of cervical cancer in vitro and in vivo. Oncol Rep, 2019. 41(4): p. 2351-2360.
