# Supplementary material for: Genome-wide CRISPR screenings identified SMCHD1 as a host-restricting factor for AAV transduction
Source: PLoS Pathog. 2024 Jul 8;20(7):e1012344. doi: 10.1371/journal.ppat.1012344 (PMC11257396; doi:10.1371/journal.ppat.1012344)
Supplement: S6 Table — (XLSX) [file ppat.1012344.s013.xlsx]

## Sheet: Sheet1
S6_Table. Primers used for ATAC-qPCR
Targets	Direction	Sequence (5‘-3’)
Enhancer	Forward	TCATATGCCAAGTACGCCCC
Enhancer	Reverse	CAGAACGTGGCCTCGAGTAG
Intron	Forward	CGGTGGTGGTGCAAATCAAA
Intron	Reverse	TCCGCAGCTTTTAGAGCAGA
EGFP	Forward	TGAGCAAAGACCCCAACGAG
EGFP	Reverse	TCGATAAGCTTGATGGCCGC
ACTB	Forward	TTCCTCAATCTCGCTCTCGC
ACTB	Reverse	AAAGGCAACTTTCGGAACGG
TUBB3	Forward	AATTTCGGGCTGACAGGGAC
TUBB3	Reverse	ATAGCGGCGGTAATGCTTGT
Desert	Forward	CCCAAACTCTGAGAGGCTTATT
Desert	Reverse	GAGCCATCATCTAGACACCTTC
GAPDH	Forward	CATCTCAGTCGTTCCCAAAGT
GAPDH	Reverse	TTCCCAGGACTGGACTGT
Note: Primers for amplifying Desert region were from the published paper [1].
References
Number	Information
1	Zhang, K., et al., A single-cell atlas of chromatin accessibility in the human genome. Cell, 2021. 184(24): p. 5985-6001 e19.
